# Supplementary material for: Purification and partial characterization of LdtP, a cell envelope modifying enzyme in Liberibacter asiaticus
Source: BMC Microbiol. 2018 Nov 29;18:201. doi: 10.1186/s12866-018-1348-8 (PMC6267092; doi:10.1186/s12866-018-1348-8)
Supplement: Supplementary file 3 — Table S1. Peak areas of HPLC-separated muropeptides isolated from E. coli strains. Peak areas were calculated as a percentage of the total integrated area and are numbered as labeled in Fig. 6. *Peaks that were reintroduced in the complemented strain. (XLS 33 kb) [file 12866_2018_1348_MOESM3_ESM.xls]

## Sheet: Sheet1
Peak #		Peak Area Percentage (%)
		BW25113				PM2405				PM2405 pBAD24::ldtP
		0% Arabinose		0.02% Arabinose		0% Arabinose		0.02% Arabinose		0% Arabinose		0.02% Arabinose
1		3.21		4.68		0.03		0.45		0.02		0.32
2		0.18		0.26		0.27		0.2		0.25		0.17
3		3.74		4.44		1.36		0.18		1.72		0.08
4		0.54		0.86		0.03		0.49		0.06		0.08
5		33.82		31.23		49.59		54.55		51.02		54.35
6		0.41		0.46		0.23		0.09		0.26		0.13
7		1.02		1.16		1.11		1.1		0.92		1.63
8		4.42		6.36		—		—		—		—
9		0.19		0.27		0.29		0.71		0.36		0.67
10		0.43		0.46		0.33		0.24		0.36		0.18
11		0.17		0.23		0.2		0.3		0.28		0.32
12		0.15		0.18		—		0.19		—		0.12
13		0.03		0.04		—		—		—		0.07*
14		5.02		5.05		—		—		—		—
15		—		—		—		0.35		—		0.41
16		0.32		0.48		—		—		—		—
17		0.86		1.51		—		—		—		—
18		2.17		2.16		0.4		0.27		0.45		0.24
19		2.61		2.58		0.28		0.11		0.33		0.15
20		0.38		0.4		0.34		0.09		0.29		0.1
21		27.95		24.88		35.82		28.78		34.86		29.04
22		0.41		0.59		—		—		—		0.14*
23		0.76		0.74		1.19		1.91		1.13		1.59
24		0.2		0.24		—		—		—		0.06*
25		0.38		0.43		—		—		—		—
26		0.15		0.25		0.09		0.08		0.18		0.06
27		0.09		0.09		0.04		0		0.12		0.09
28		2.98		2.81		3.2		3.19		2.71		3.12
29		2.8		2.88		0.08		0.11		0.09		0.12
30		0.54		0.56		0.09		0.42		0.09		0.3
31		0.19		0.15		—		—		—		—
32		0.14		0.11		—		—		—		—
33		0.47		0.46		—		—		—		—
34		0.07		0.13		—		—		—		0.06*
35		0.07		0.07		—		—		—		0.04*
36		0.82		0.73		1.35		1.1		1.42		1.16
37		1.18		1.04		2.14		2.76		1.74		2.86
38		0.99		0.82		1.37		1.92		1.21		1.92
39		0.16		0.22		0.15		0.41		0.13		0.43
